# Supplementary material for: A new species of Monstrillopsis (Crustacea, Copepoda, Monstrilloida) from the lower Northwest Passage of the Canadian Arctic
Source: Zookeys. 2017 Oct 18;(709):1–16. doi: 10.3897/zookeys.709.20181 (PMC5674165; doi:10.3897/zookeys.709.20181)
Supplement: XML Treatment for Monstrillopsis planifrons [file zookeys.709.20181-treatment1.xml]

<!DOCTYPE tp:taxon-treatment
  PUBLIC "-//TaxonX//DTD Taxonomic Treatment Publishing DTD v0 20100105//EN" "tax-treatment-NSO.dtd">
<tp:taxon-treatment xmlns:tp="http://www.plazi.org/taxpub"><tp:treatment-meta><kwd-group><label>Taxon classification</label><kwd><named-content xmlns:xlink="http://www.w3.org/1999/xlink" content-type="kingdom">Animalia</named-content></kwd><kwd><named-content xmlns:xlink="http://www.w3.org/1999/xlink" content-type="order">Monstrilloida</named-content></kwd><kwd><named-content xmlns:xlink="http://www.w3.org/1999/xlink" content-type="family">Monstrillidae</named-content></kwd></kwd-group><mixed-citation publication-type="journal"><person-group><name><surname>Delaforge</surname><given-names>Aurélie</given-names></name><name><surname>Suárez-Morales</surname><given-names>Eduardo</given-names></name><name><surname>Walkusz</surname><given-names>Wojciech</given-names></name><name><surname>Karley Campbell</surname><given-names/></name><name><surname>Mundy</surname><given-names>C. J.</given-names></name></person-group><article-title>A new species of <italic><tp:taxon-name><tp:taxon-name-part taxon-name-part-type="genus" reg="Monstrillopsis">Monstrillopsis</tp:taxon-name-part></tp:taxon-name></italic> (<tp:taxon-name><tp:taxon-name-part taxon-name-part-type="subphylum">Crustacea</tp:taxon-name-part></tp:taxon-name>, <tp:taxon-name><tp:taxon-name-part taxon-name-part-type="subclass">Copepoda</tp:taxon-name-part></tp:taxon-name>, <tp:taxon-name><tp:taxon-name-part taxon-name-part-type="order">Monstrilloida</tp:taxon-name-part></tp:taxon-name>) from the lower Northwest Passage of the Canadian Arctic</article-title><source>Zookeys</source><day>18</day><month>10</month><year>2017</year><volume>2017</volume><issue>709</issue><fpage>1</fpage><lpage>16</lpage><pub-id pub-id-type="doi">10.3897/zookeys.709.20181</pub-id></mixed-citation></tp:treatment-meta><tp:nomenclature><tp:taxon-name>
                  <tp:taxon-name-part taxon-name-part-type="genus" reg="Monstrillopsis">Monstrillopsis</tp:taxon-name-part>
                  <tp:taxon-name-part taxon-name-part-type="species" reg="planifrons">planifrons</tp:taxon-name-part>
                  <object-id xmlns:xlink="http://www.w3.org/1999/xlink" content-type="zoobank" xlink:type="simple">http://zoobank.org/F89104C6-A157-4598-8536-D2A2FE976B3F</object-id>
                </tp:taxon-name><tp:taxon-status xmlns:xlink="http://www.w3.org/1999/xlink" xlink:type="simple">sp. n.</tp:taxon-status><xref ref-type="fig" rid="F2">Figs 2</xref><xref ref-type="fig" rid="F3">, 3</xref><xref ref-type="fig" rid="F4">, 4</xref></tp:nomenclature><tp:treatment-sec sec-type="material" id="SECID0EZKAC"><title>Material examined.</title><p>Adult female holotype from Dease Strait (<named-content xmlns:xlink="http://www.w3.org/1999/xlink" content-type="dwc:verbatimCoordinates" xlink:type="simple"><named-content content-type="geo-json" specific-use="{&#34;type&#34;:&#34;Point&#34;,&#34;coordinates&#34;:[-105.336667,69.025000]}" id="NCID0ECLAC" xlink:type="simple">69°1.5'N; 105°20.2'W</named-content></named-content>), partially dissected. Selected appendages (legs 1–4) and cephalothorax and urosome on semi-permanent slides, mounted on glycerine. Date of collection: 02 June 2014. Plankton sampled underneath ice-covered water column. Slides deposited in the Collection of Zooplankton at El Colegio de la Frontera Sur (ECOSUR), in Chetumal, Mexico (ECO-CH-Z-09535).</p></tp:treatment-sec><tp:treatment-sec sec-type="description" id="SECID0EHLAC"><title>Description.</title><p>
                  <italic>Female</italic>. Body length of holotype specimen measured from anterior end of cephalosome to posterior margin of anal somite = 1.92 mm. Cephalothorax (incorporating first pedigerous somite) approximately 1.1 mm long, representing 58% of total body length (Fig. <xref ref-type="fig" rid="F2">2B</xref>). Oral papilla located at 20% of way back along ventral surface of cephalothorax. Pair of relatively large ocelli present, pigment cups moderately developed, medially conjoined, strongly pigmented; ventral cup larger than lateral cups (Fig. <xref ref-type="fig" rid="F2">2A</xref>). Cephalic area with conspicuous, protruding “forehead” process with flat, coarse anterior margin ornamented with transversely arranged cuticular ridges at its base (Figs <xref ref-type="fig" rid="F2">2A</xref>, <xref ref-type="fig" rid="F3">3C</xref>). Protruding frontal process with pair of sensilla inserted at each side. Cephalic ventral ornamentation including: 1) a pair of small papilla-like structures between antennule bases (paired arrows in Fig. <xref ref-type="fig" rid="F3">3C</xref>), 2) preoral pair of nipple-like processes on anterior ventral surface; processes with adjacent wrinkles, rounded in shape; processes connected medially by transverse wrinkles (Fig. <xref ref-type="fig" rid="F3">3C</xref>). Cephalothorax covered with small papilla-like cuticular processes arranged randomly on ventral, lateral and dorsal surfaces (Figs <xref ref-type="fig" rid="F2">2B</xref>, <xref ref-type="fig" rid="F3">3B, C</xref>). Other ventral cuticular ornamentation including shallow striae on lateral and anterior surfaces of oral cone. Pedigerous somites 2–4 measuring 0.47 mm representing 24.7% of total body length; second pediger ornamented dorsally with three pairs of minute papilla-like processes on medial position (arrowed in Fig. <xref ref-type="fig" rid="F2">2B</xref>). Third pediger with pair of small sensilla on anterior half (Fig. <xref ref-type="fig" rid="F2">2B</xref>).</p><fig id="F2" position="float" orientation="portrait"><label>Figure 2.</label><caption><p>
                      <italic><tp:taxon-name><tp:taxon-name-part taxon-name-part-type="genus" reg="Monstrillopsis">Monstrillopsis</tp:taxon-name-part> <tp:taxon-name-part taxon-name-part-type="species" reg="planifrons">planifrons</tp:taxon-name-part></tp:taxon-name></italic> sp. n., adult female holotype from the Canadian Arctic. <bold>A</bold> cephalic region, dorsal view <bold>B</bold> habitus, dorsal view, arrow shows three paired dorso-medial papilla-like processes on second pedigerous somite <bold>C</bold> urosome, ventral view, showing fifth legs, ovigerous spines not shown, only its insertion area <bold>D</bold> urosome, dorsal view <bold>E</bold> insertion of ovigerous spine on ventral surface of genital double-somite <bold>F</bold> terminal section of ovigerous spines <bold>G</bold> eggs along ovigerous spines. Scale bars: <bold>A, C, D</bold> 100 µm, <bold>B</bold> 500 µm, <bold>E–G</bold> 25 µm.</p></caption><graphic xmlns:xlink="http://www.w3.org/1999/xlink" xlink:href="zookeys-709-001-g002.jpg" position="float" orientation="portrait" xlink:type="simple" id="oo_162470.jpg"/></fig><p>Urosome slender, consisting of fifth pedigerous somite, genital double-somite, and preanal and anal somites, together measuring 0.31 mm and representing 16% of total body length. Relative lengths of fifth pedigerous somite, genital double-somite, preanal and anal urosomites as: 31:38.2:14.1:16.7= 100, respectively (Fig. <xref ref-type="fig" rid="F2">2C, D</xref>). Genital somite longest of urosome, with pair of rounded expansions on posterolateral margins; surface smooth (Fig. <xref ref-type="fig" rid="F2">2C, D</xref>); somite with rounded ventral protuberance on anterior margin and with shallow suture on lateral surface (Fig. <xref ref-type="fig" rid="F3">3F</xref>). Ovigerous spines arising <!--PageBreak-->ventrally from proximal half of genital double-somite; spines paired, relatively short (0.62 mm), about 0.24% of total body length, posteriorly reaching distal margin of caudal setae (Fig. <xref ref-type="fig" rid="F2">2B</xref>). Spines basally separate, slender, straight at base and along shaft, both distally tapering into acute points; left spine slightly shorter (Fig. <xref ref-type="fig" rid="F2">2E, F</xref>). Specimen with a few eggs attached to ovigerous spines (Fig. <xref ref-type="fig" rid="F2">2G</xref>). Caudal ramus subrectangular, 1.9 times longer than wide, armed with four subequally long lightly setulated caudal setae (Fig. <xref ref-type="fig" rid="F2">2B</xref>).</p><p>Antennules relatively long, slender, not straight but clearly divergent (Fig. <xref ref-type="fig" rid="F2">2B</xref>). Antennule length = 0.59 mm, representing about 31% of total body length and 51 % of cephalothorax length; antennule indistinctly 4-segmented, segments 3–4 partially fused. Relative length of segments, from base to top as: 12.1; 29.2; 17.1; 41.6. Last segment distally tapering (Fig. <xref ref-type="fig" rid="F3">3A</xref>). Antennulary armature in terms of pattern described by <xref ref-type="bibr" rid="B9">Grygier and Ohtsuka (1995)</xref>, including setae (Roman numerals), spines (Arabic numerals), and aesthetascs as: element 1 present on first segment, represented by relatively long, spiniform; elements on second segment: 2d<sub>1-2</sub>, 2v<sub>1-3</sub> and long seta IId reaching slightly beyond distal end of antennule. Third segment with elements 3, IIId, and IIIv; element 3 remarkably long. Segment four bearing elements 4d<sub>1,2</sub>, 4v<sub>1-3</sub>, element 4v<sub>1</sub> longest of group. Setae IVd, IVv, Vd, Vv, Vm, and 4aes present. Element 5 spiniform. Subterminal elements b<sub>1-5</sub>, branched; 6aes present. Apical elements 6<sub>1</sub> and 6<sub>2</sub> strong, spiniform; 6<sub>1</sub> twice as long as 6<sub>2</sub> (Fig. <xref ref-type="fig" rid="F3">3A</xref>). First segment of left antennule with an additional spine about half as long as element 1; supernumerary spine absent on right antennule.</p><fig id="F3" position="float" orientation="portrait"><label>Figure 3.</label><caption><p>
                      <italic><tp:taxon-name><tp:taxon-name-part taxon-name-part-type="genus" reg="Monstrillopsis">Monstrillopsis</tp:taxon-name-part> <tp:taxon-name-part taxon-name-part-type="species" reg="planifrons">planifrons</tp:taxon-name-part></tp:taxon-name></italic> sp. n., adult female holotype from the Canadian Arctic. <bold>A</bold> right antennule showing armature following nomenclature by Grygier &amp; Ohtsuka (1995), dorsal view <bold>B</bold> cephalic area showing forehead and perioral ornamentation, lateral view <bold>C</bold> cephalic area, showing cuticular processes and ornamentation, ventral view, arrow shows supernumerary spiniform element on first segment of left antennule <bold>D</bold> detail of first and second antennulary segments of left antennule showing supernumerary spiniform element on first segment (*) <bold>E</bold> fifth leg, ventral view showing small lobe-like processes on inner margin of exopodal (outer) lobes (arrowed) <bold>F</bold> urosome, showing fifth legs and ovigerous spines, lateral view. Scale bars: <bold>A</bold> 200 µm, <bold>B–F</bold> 100 µm, <bold>D–E</bold> 50 µm.</p></caption><graphic xmlns:xlink="http://www.w3.org/1999/xlink" xlink:href="zookeys-709-001-g003.jpg" position="float" orientation="portrait" xlink:type="simple" id="oo_162471.jpg"/></fig><p>Incorporated first pedigerous somite and succeeding three free pedigerous somites each bearing a pair of biramous legs. Legs 1–4 slightly increasing in size posteriorly, leg 1 being shortest. Intercoxal sclerites of legs 1–4 subrectangular, widest transversely, with rounded margins, with surface and posterior margins smooth; sclerites with decreasing size, that of leg 1 being largest (Fig. 4AE–H). Basis of legs articulating with large, rectangular coxa along diagonal line. Basis of legs 1–4 with hair-like lateral seta (Fig. <xref ref-type="fig" rid="F4">4A–D</xref>); on leg 3, this seta about 6 times longer and slightly thicker than those on the other legs (arrowed in Fig. <xref ref-type="fig" rid="F4">4C</xref>). Endopodites and exopodites of legs 1-4 triarticulated. Ramus setae all biserially plumose except spiniform outer seta on exopodal segments 1 and 3, and inner seta of first exopodal segment, these latter being short and sparsely setulated (Fig. <xref ref-type="fig" rid="F4">4A–D</xref>). Spine on exopodal segment 1 of legs 1–4 long, almost as long as segment, reaching distal margin of succeeding segment. Long apical exopodal setae of legs 1–4 with inner margin setulated, inner margin lightly spinulose.</p><p>Armature formula of legs 1-4 as:</p><table-wrap id="T1" position="float" orientation="portrait"><table id="TID0E4JAC" rules="all"><tbody><tr><td rowspan="1" colspan="1"/><td rowspan="1" colspan="1">basis</td><td rowspan="1" colspan="1">endopod</td><td rowspan="1" colspan="1">exopod</td></tr><tr><td rowspan="1" colspan="1">leg 1</td><td rowspan="1" colspan="1">1-0</td><td rowspan="1" colspan="1">0-1;0-1;1,2,2</td><td rowspan="1" colspan="1">I-1;0-1;I,2,2</td></tr><tr><td rowspan="1" colspan="1">legs 2–4</td><td rowspan="1" colspan="1">1-0</td><td rowspan="1" colspan="1">0-1;0-1;1,2,2</td><td rowspan="1" colspan="1">I-1;0-1;I,1,2,2</td></tr></tbody></table></table-wrap><p>Fifth legs medially conjoined, indistinctly bilobed, inner (endopodal) lobe incospicuous, represented by small inner protuberance (arrows in Fig. <xref ref-type="fig" rid="F3">3E</xref>). Outer lobe large, robust, with rounded margins; lobe armed with three subdistal setae. Innermost seta shortest, all fifth leg setae biserially and lightly setulated (Fig. <xref ref-type="fig" rid="F2">2C</xref>).</p><fig id="F4" position="float" orientation="portrait"><label>Figure 4.</label><caption><p>
                      <italic><tp:taxon-name><tp:taxon-name-part taxon-name-part-type="genus" reg="Monstrillopsis">Monstrillopsis</tp:taxon-name-part> <tp:taxon-name-part taxon-name-part-type="species" reg="planifrons">planifrons</tp:taxon-name-part></tp:taxon-name></italic> sp. n., adult female holotype from the Canadian Arctic. <bold>A</bold> first leg <bold>B</bold> second leg <bold>C</bold> third leg with longer basipodal seta <bold>D</bold> fourth leg <bold>E–H</bold>. intercoxal sclerites of legs 1–4, respectively. Scale bars: <bold>A–D</bold> 100 µm, <bold>E–H</bold> 50 µm.</p></caption><graphic xmlns:xlink="http://www.w3.org/1999/xlink" xlink:href="zookeys-709-001-g004.jpg" position="float" orientation="portrait" xlink:type="simple" id="oo_162472.jpg"/></fig></tp:treatment-sec><tp:treatment-sec sec-type="etymology" id="SECID0EDFAE"><title>Etymology.</title><p>The specific epithet, derived from the Latin adjective <italic>planus</italic> (flat) and the noun <italic>frons</italic> (forehead), makes reference to the flat, protuberant frontal margin on the cephalic area, which is distinctive of this species.</p></tp:treatment-sec><tp:treatment-sec sec-type="remarks" id="SECID0ENFAE"><title>Remarks.</title><p>The Arctic species described herein is assigned to the genus <italic><tp:taxon-name><tp:taxon-name-part taxon-name-part-type="genus" reg="Monstrillopsis">Monstrillopsis</tp:taxon-name-part></tp:taxon-name></italic> owing to its possession of the combination of characters noted by <xref ref-type="bibr" rid="B17">Sars (1921)</xref> in his diagnosis of this genus: 1) two free somites posterior to the genital double-somite, 2) eye fully developed, 3) four-segmented antennules in the female, 4) oral papilla occurring near the anteriormost part of the cephalothorax: &lt; 20% of way back along cephalothorax, 5) bilobed female fifth leg, outer lobe armed with three setae, 6) furcal rami with four setae. For the <italic><tp:taxon-name><tp:taxon-name-part taxon-name-part-type="genus" reg="Monstrillopsis">Monstrillopsis</tp:taxon-name-part></tp:taxon-name></italic> genus, the number of female caudal setae is four, as in the present new species. However, males of some species can have more caudal setae (i.e., <italic><tp:taxon-name><tp:taxon-name-part taxon-name-part-type="genus" reg="Monstrillopsis">Monstrillopsis</tp:taxon-name-part> <tp:taxon-name-part taxon-name-part-type="species" reg="reticulata">reticulata</tp:taxon-name-part></tp:taxon-name></italic> (Davis, 1949), <italic><tp:taxon-name><tp:taxon-name-part taxon-name-part-type="genus" reg="Monstrillopsis">M.</tp:taxon-name-part> <tp:taxon-name-part taxon-name-part-type="species" reg="zernowi">zernowi</tp:taxon-name-part></tp:taxon-name></italic> Dolgopolskaya, 1948) (<xref ref-type="bibr" rid="B27">Suárez-Morales et al. 2006</xref>), but except for the aberrant <italic><tp:taxon-name><tp:taxon-name-part taxon-name-part-type="genus" reg="Monstrillopsis">M.</tp:taxon-name-part> <tp:taxon-name-part taxon-name-part-type="species" reg="zernowi">zernowi</tp:taxon-name-part></tp:taxon-name></italic>, with 5 caudal setae, the character is consistently present in the females.</p><p>
                  <italic><tp:taxon-name><tp:taxon-name-part taxon-name-part-type="genus" reg="Monstrillopsis">Monstrillopsis</tp:taxon-name-part> <tp:taxon-name-part taxon-name-part-type="species" reg="planifrons">planifrons</tp:taxon-name-part></tp:taxon-name></italic> sp. n. differs in several respects from its known congeners. Most species of <italic><tp:taxon-name><tp:taxon-name-part taxon-name-part-type="genus" reg="Monstrillopsis">Monstrillopsis</tp:taxon-name-part></tp:taxon-name></italic> of which females are known, like <italic><tp:taxon-name><tp:taxon-name-part taxon-name-part-type="genus" reg="Monstrillopsis">M.</tp:taxon-name-part> <tp:taxon-name-part taxon-name-part-type="species" reg="dubioides">dubioides</tp:taxon-name-part></tp:taxon-name></italic> Suárez-Morales, 2004, <italic><tp:taxon-name><tp:taxon-name-part taxon-name-part-type="genus" reg="Monstrillopsis">M.</tp:taxon-name-part> <tp:taxon-name-part taxon-name-part-type="species" reg="ferrarii">ferrarii</tp:taxon-name-part></tp:taxon-name></italic> Suárez-Morales &amp; Ivanenko, 2004, and <italic><tp:taxon-name><tp:taxon-name-part taxon-name-part-type="genus" reg="Monstrillopsis">M.</tp:taxon-name-part> <tp:taxon-name-part taxon-name-part-type="species" reg="chilensis">chilensis</tp:taxon-name-part></tp:taxon-name></italic>, have affinities with <italic><tp:taxon-name><tp:taxon-name-part taxon-name-part-type="genus" reg="Monstrillopsis">M.</tp:taxon-name-part> <tp:taxon-name-part taxon-name-part-type="species" reg="dubia">dubia</tp:taxon-name-part></tp:taxon-name></italic>. This group of species share a relatively short cephalothorax (ca. 50–56% of total body length), four caudal setae, a well-defined digitiform inner lobe on the female fifth leg, an outer lobe armed with three long setae, antennule relatively short (30–35% of cephalothorax length) distinctly 4-segmented, and a relatively long genital double-somite (ca. 30% of urosome) with an expanded proximal half (<xref ref-type="bibr" rid="B27">Suárez-Morales et al. 2006</xref>, <xref ref-type="bibr" rid="B30">2008</xref>).</p><p>
                  <italic><tp:taxon-name><tp:taxon-name-part taxon-name-part-type="genus" reg="Monstrillopsis">Monstrillopsis</tp:taxon-name-part> <tp:taxon-name-part taxon-name-part-type="species" reg="planifrons">planifrons</tp:taxon-name-part></tp:taxon-name></italic> sp. n. differs from this group of species in having relatively longer antennules (53% of total body length), which is one of the most striking characters of this species; this pattern is similar to that depicted by <xref ref-type="bibr" rid="B7">Dolgopolskaya (1948</xref>, fig. 3.1) for <italic><tp:taxon-name><tp:taxon-name-part taxon-name-part-type="genus" reg="Monstrillopsis">M.</tp:taxon-name-part> <tp:taxon-name-part taxon-name-part-type="species" reg="zernowi">zernowi</tp:taxon-name-part></tp:taxon-name></italic>. This aberrant species also resembles the new species in having fused antennulary segments 3–4. The new species clearly diverges from <italic><tp:taxon-name><tp:taxon-name-part taxon-name-part-type="genus" reg="Monstrillopsis">M.</tp:taxon-name-part> <tp:taxon-name-part taxon-name-part-type="species" reg="zernowi">zernowi</tp:taxon-name-part></tp:taxon-name></italic> in the number of caudal setae: 5 vs. 4 in the new species. In addition, the fifth leg has a well-defined inner lobe (<xref ref-type="bibr" rid="B7">Dolgopolskaya 1948</xref>, fig. 3.5), thus diverging from the weakly developed inner process found in the new species. Also, in <italic><tp:taxon-name><tp:taxon-name-part taxon-name-part-type="genus" reg="Monstrillopsis">M.</tp:taxon-name-part> <tp:taxon-name-part taxon-name-part-type="species" reg="zernowi">zernowi</tp:taxon-name-part></tp:taxon-name></italic> the frontal anterior margin of the cephalic region is depressed, with a medial protuberance (<xref ref-type="bibr" rid="B7">Dolgopolskaya 1948</xref>, fig. 3.2), thus differing from the produced, flat process that is present in <italic><tp:taxon-name><tp:taxon-name-part taxon-name-part-type="genus" reg="Monstrillopsis">M.</tp:taxon-name-part> <tp:taxon-name-part taxon-name-part-type="species" reg="planifrons">planifrons</tp:taxon-name-part></tp:taxon-name></italic> sp. n. A relatively long antennule (47% of cephalothorax length) is also present in <italic><tp:taxon-name><tp:taxon-name-part taxon-name-part-type="genus" reg="Monstrillopsis">M.</tp:taxon-name-part> <tp:taxon-name-part taxon-name-part-type="species" reg="dubia">dubia</tp:taxon-name-part></tp:taxon-name></italic> (<xref ref-type="bibr" rid="B18">Scott 1904</xref>, pl. XIII, fig. 14).</p><p>The antennule structure and armature are also a source of distinctive apomorphies of this new species. In several species of the genus the female antennulary segments 3–4 are clearly separate, as in <italic><tp:taxon-name><tp:taxon-name-part taxon-name-part-type="genus" reg="Monstrillopsis">M.</tp:taxon-name-part> <tp:taxon-name-part taxon-name-part-type="species" reg="dubia">dubia</tp:taxon-name-part></tp:taxon-name></italic> (<xref ref-type="bibr" rid="B18">Scott 1904</xref>, pl. XIII, fig. 14), <italic><tp:taxon-name><tp:taxon-name-part taxon-name-part-type="genus" reg="Monstrillopsis">M.</tp:taxon-name-part> <tp:taxon-name-part taxon-name-part-type="species" reg="ferrarii">ferrarii</tp:taxon-name-part></tp:taxon-name></italic> (<xref ref-type="bibr" rid="B23">Suárez-Morales and Ivanenko 2004</xref>, fig. 4B), <italic><tp:taxon-name><tp:taxon-name-part taxon-name-part-type="genus" reg="Monstrillopsis">M.</tp:taxon-name-part> <tp:taxon-name-part taxon-name-part-type="species" reg="dubioides">dubioides</tp:taxon-name-part></tp:taxon-name></italic> (<xref ref-type="bibr" rid="B17">Sars 1921</xref>; <xref ref-type="bibr" rid="B23">Suárez-Morales and Ivanenko 2004</xref>, fig. 9A), <italic><tp:taxon-name><tp:taxon-name-part taxon-name-part-type="genus" reg="Monstrillopsis">M.</tp:taxon-name-part> <tp:taxon-name-part taxon-name-part-type="species" reg="chilensis">chilensis</tp:taxon-name-part></tp:taxon-name></italic> (<xref ref-type="bibr" rid="B27">Suárez-Morales et al. 2006</xref>), and <italic><tp:taxon-name><tp:taxon-name-part taxon-name-part-type="genus" reg="Monstrillopsis">Monstrillopsis</tp:taxon-name-part> <tp:taxon-name-part taxon-name-part-type="species" reg="igniterra">igniterra</tp:taxon-name-part></tp:taxon-name></italic> (<xref ref-type="bibr" rid="B30">Suárez-Morales et al. 2008</xref>, fig. 2B). In the new species these segments <!--PageBreak-->are partly fused (Fig. <xref ref-type="fig" rid="F3">3A</xref>). The general armature of the antennules is similar in all the species examined, but the new species has some distinctive details: 1) the apical elements 6<sub>1</sub> and 6<sub>2</sub> (sensu <xref ref-type="bibr" rid="B9">Grygier and Ohtsuka 1995</xref>) are clearly unequally long, the former is about twice as long as element 6<sub>2</sub> (Fig. <xref ref-type="fig" rid="F3">3A</xref>). In the other species these elements <!--PageBreak-->are equally or subequally long (<xref ref-type="bibr" rid="B18">Scott 1904</xref>; <xref ref-type="bibr" rid="B17">Sars 1921</xref>; <xref ref-type="bibr" rid="B23">Suárez-Morales and Ivanenko 2004</xref>; <xref ref-type="bibr" rid="B27">Suárez-Morales et al. 2006</xref>, <xref ref-type="bibr" rid="B30">2008</xref>); 2) the new species has a unique character on the left antennule, with a supernumerary spine on the first segment, a character that has not been observed in any other monstrilloid, probably reminiscent of an ancestral armature/fusion pattern of this segment which is known to have only a single element (<xref ref-type="bibr" rid="B9">Grygier and Ohtsuka 1995</xref>).</p><p>
                  <italic><tp:taxon-name><tp:taxon-name-part taxon-name-part-type="genus" reg="Monstrillopsis">Monstrillopsis</tp:taxon-name-part> <tp:taxon-name-part taxon-name-part-type="species" reg="planifrons">planifrons</tp:taxon-name-part></tp:taxon-name></italic> sp. n. has a distinctive genital double-somite, with a pair of large lateral protuberances on the posterior half of the somite, visible on dorsal and ventral views (Fig. <xref ref-type="fig" rid="F2">2C, D</xref>). In its known congeners the anterior half of the genital double-somite is expanded, either strongly as in <italic><tp:taxon-name><tp:taxon-name-part taxon-name-part-type="genus" reg="Monstrillopsis">M.</tp:taxon-name-part> <tp:taxon-name-part taxon-name-part-type="species" reg="igniterra">igniterra</tp:taxon-name-part></tp:taxon-name></italic> (Suárez-Morales et al. 2005, fig. 2D) and <italic><tp:taxon-name><tp:taxon-name-part taxon-name-part-type="genus" reg="Monstrillopsis">M.</tp:taxon-name-part> <tp:taxon-name-part taxon-name-part-type="species" reg="chilensis">chilensis</tp:taxon-name-part></tp:taxon-name></italic> (<xref ref-type="bibr" rid="B27">Suárez-Morales et al. 2006</xref>, fig. 4B) or weakly as in <italic><tp:taxon-name><tp:taxon-name-part taxon-name-part-type="genus" reg="Monstrillopsis">Monstrillopsis</tp:taxon-name-part> <tp:taxon-name-part taxon-name-part-type="species" reg="filogranarum">filogranarum</tp:taxon-name-part></tp:taxon-name></italic> (<xref ref-type="bibr" rid="B14">Malaquin 1901</xref>, fig. 3), <italic><tp:taxon-name><tp:taxon-name-part taxon-name-part-type="genus" reg="Monstrillopsis">M.</tp:taxon-name-part> <tp:taxon-name-part taxon-name-part-type="species" reg="ferrarii">ferrarii</tp:taxon-name-part></tp:taxon-name></italic> and <italic><tp:taxon-name><tp:taxon-name-part taxon-name-part-type="genus" reg="Monstrillopsis">M.</tp:taxon-name-part> <tp:taxon-name-part taxon-name-part-type="species" reg="dubioides">dubioides</tp:taxon-name-part></tp:taxon-name></italic> (<xref ref-type="bibr" rid="B17">Sars 1921</xref>; <xref ref-type="bibr" rid="B23">Suárez-Morales and Ivanenko 2004</xref>, figs. 6A, 8C). <italic><tp:taxon-name><tp:taxon-name-part taxon-name-part-type="genus" reg="Monstrillopsis">Monstrillopsis</tp:taxon-name-part> <tp:taxon-name-part taxon-name-part-type="species" reg="dubia">dubia</tp:taxon-name-part></tp:taxon-name></italic> (sensu <xref ref-type="bibr" rid="B18">Scott 1904</xref>) has a short, robust genital double-somite (see <xref ref-type="bibr" rid="B18">Scott 1904</xref>: Pl. XIV, fig. 18), expanded on its proximal half.</p><p>Another distinctive character of the new species is its produced, flat corrugate forehead; this character is absent from all its known congeners, which have a simple, rounded forehead as in <italic><tp:taxon-name><tp:taxon-name-part taxon-name-part-type="genus" reg="Monstrillopsis">M.</tp:taxon-name-part> <tp:taxon-name-part taxon-name-part-type="species" reg="dubia">dubia</tp:taxon-name-part></tp:taxon-name></italic> (Scott, 1904, pl. XII, fig. 14), <italic><tp:taxon-name><tp:taxon-name-part taxon-name-part-type="genus" reg="Monstrillopsis">M.</tp:taxon-name-part> <tp:taxon-name-part taxon-name-part-type="species" reg="dubioides">dubioides</tp:taxon-name-part></tp:taxon-name></italic> (<xref ref-type="bibr" rid="B17">Sars 1921</xref>; <xref ref-type="bibr" rid="B23">Suárez-Morales and Ivanenko 2004</xref>, fig. 9E), <italic><tp:taxon-name><tp:taxon-name-part taxon-name-part-type="genus" reg="Monstrillopsis">M.</tp:taxon-name-part> <tp:taxon-name-part taxon-name-part-type="species" reg="chilensis">chilensis</tp:taxon-name-part></tp:taxon-name></italic> (<xref ref-type="bibr" rid="B27">Suárez-Morales et al. 2006</xref>, fig. 3A, B), <italic><tp:taxon-name><tp:taxon-name-part taxon-name-part-type="genus" reg="Monstrillopsis">M.</tp:taxon-name-part> <tp:taxon-name-part taxon-name-part-type="species" reg="igniterra">igniterra</tp:taxon-name-part></tp:taxon-name></italic> (<xref ref-type="bibr" rid="B30">Suárez-Morales et al. 2008</xref>, fig. 2D). In <italic><tp:taxon-name><tp:taxon-name-part taxon-name-part-type="genus" reg="Monstrillopsis">M.</tp:taxon-name-part> <tp:taxon-name-part taxon-name-part-type="species" reg="ferrarii">ferrarii</tp:taxon-name-part></tp:taxon-name></italic> the forehead is anteriorly produced and coarsely corrugate (<xref ref-type="bibr" rid="B23">Suárez-Morales and Ivanenko 2004</xref>, fig. 3B), thus partially resembling that of the new species; however, the anterior margin is irregular in <italic><tp:taxon-name><tp:taxon-name-part taxon-name-part-type="genus" reg="Monstrillopsis">M.</tp:taxon-name-part> <tp:taxon-name-part taxon-name-part-type="species" reg="ferrarii">ferrarii</tp:taxon-name-part></tp:taxon-name></italic> and completely flat in <italic><tp:taxon-name><tp:taxon-name-part taxon-name-part-type="genus" reg="Monstrillopsis">M.</tp:taxon-name-part> <tp:taxon-name-part taxon-name-part-type="species" reg="planifrons">planifrons</tp:taxon-name-part></tp:taxon-name></italic> sp. n. Also, in <italic><tp:taxon-name><tp:taxon-name-part taxon-name-part-type="genus" reg="Monstrillopsis">M.</tp:taxon-name-part> <tp:taxon-name-part taxon-name-part-type="species" reg="ferrarii">ferrarii</tp:taxon-name-part></tp:taxon-name></italic> the cephalic area has a pair of distinctive sculptured protuberances (<xref ref-type="bibr" rid="B23">Suárez-Morales and Ivanenko 2004</xref>, fig. 3B, D) that are absent in the new species.</p><p>Additional differences of the new species with respect to its congeners include a weakly developed fifth leg inner lobe, which is remarkably reduced to a small rounded inner protuberance (arrowed in Fig. <xref ref-type="fig" rid="F3">3E</xref>); all the known females of the genus have a conspicuous, well-developed inner lobe, reaching beyond the mid-length of the outer lobe as in <italic><tp:taxon-name><tp:taxon-name-part taxon-name-part-type="genus" reg="Monstrillopsis">M.</tp:taxon-name-part> <tp:taxon-name-part taxon-name-part-type="species" reg="ferrarii">ferrarii</tp:taxon-name-part></tp:taxon-name></italic> (<xref ref-type="bibr" rid="B23">Suárez-Morales and Ivanenko 2004</xref>, fig. 6D,E) and <italic><tp:taxon-name><tp:taxon-name-part taxon-name-part-type="genus" reg="Monstrillopsis">M.</tp:taxon-name-part> <tp:taxon-name-part taxon-name-part-type="species" reg="igniterra">igniterra</tp:taxon-name-part></tp:taxon-name></italic> (<xref ref-type="bibr" rid="B30">Suárez-Morales et al. 2008</xref>, fig. 2D), or slightly shorter, as in <italic><tp:taxon-name><tp:taxon-name-part taxon-name-part-type="genus" reg="Monstrillopsis">M.</tp:taxon-name-part> <tp:taxon-name-part taxon-name-part-type="species" reg="dubia">dubia</tp:taxon-name-part></tp:taxon-name></italic> (<xref ref-type="bibr" rid="B18">Scott 1904</xref>, pl. XIV, fig. 17), <italic><tp:taxon-name><tp:taxon-name-part taxon-name-part-type="genus" reg="Monstrillopsis">M.</tp:taxon-name-part> <tp:taxon-name-part taxon-name-part-type="species" reg="chilensis">chilensis</tp:taxon-name-part></tp:taxon-name></italic> (<xref ref-type="bibr" rid="B27">Suárez-Morales et al. 2006</xref>) and <italic><tp:taxon-name><tp:taxon-name-part taxon-name-part-type="genus" reg="Monstrillopsis">M.</tp:taxon-name-part> <tp:taxon-name-part taxon-name-part-type="species" reg="dubioides">dubioides</tp:taxon-name-part></tp:taxon-name></italic> (<xref ref-type="bibr" rid="B23">Suárez-Morales and Ivanenko 2004</xref>, fig. 8C). In <italic><tp:taxon-name><tp:taxon-name-part taxon-name-part-type="genus" reg="Monstrillopsis">M.</tp:taxon-name-part> <tp:taxon-name-part taxon-name-part-type="species" reg="filogranarum">filogranarum</tp:taxon-name-part></tp:taxon-name></italic>, described and depicted by <xref ref-type="bibr" rid="B14">Malaquin (1901</xref>, fig. 3), the inner lobe is present but it is weakly developed, thus resembling the pattern found in the new species. These species can be easily distinguished by differences in the length of the anal somite, which is twice as long as the preanal somite in <italic><tp:taxon-name><tp:taxon-name-part taxon-name-part-type="genus" reg="Monstrillopsis">M.</tp:taxon-name-part> <tp:taxon-name-part taxon-name-part-type="species" reg="filogranarum">filogranarum</tp:taxon-name-part></tp:taxon-name></italic> (<xref ref-type="bibr" rid="B14">Malaquin 1901</xref>, fig. 3) vs. equally long in the new species; in <italic><tp:taxon-name><tp:taxon-name-part taxon-name-part-type="genus" reg="Monstrillopsis">M.</tp:taxon-name-part> <tp:taxon-name-part taxon-name-part-type="species" reg="filogranarum">filogranarum</tp:taxon-name-part></tp:taxon-name></italic> the genital double-somite lacks expansions, thus diverging from the condition described in the new species.</p><p>In the new species the anal somite is about as long as the preceding urosomite; it shares this character with <italic><tp:taxon-name><tp:taxon-name-part taxon-name-part-type="genus" reg="Monstrillopsis">M.</tp:taxon-name-part> <tp:taxon-name-part taxon-name-part-type="species" reg="ferrarii">ferrarii</tp:taxon-name-part></tp:taxon-name></italic> (<xref ref-type="bibr" rid="B23">Suárez-Morales and Ivanenko 2004</xref>, fig. 6E) and <italic><tp:taxon-name><tp:taxon-name-part taxon-name-part-type="genus" reg="Monstrillopsis">M.</tp:taxon-name-part> <tp:taxon-name-part taxon-name-part-type="species" reg="chilensis">chilensis</tp:taxon-name-part></tp:taxon-name></italic> (<xref ref-type="bibr" rid="B27">Suárez-Morales et al. 2006</xref>, fig. 2D) whereas in <italic><tp:taxon-name><tp:taxon-name-part taxon-name-part-type="genus" reg="Monstrillopsis">M.</tp:taxon-name-part> <tp:taxon-name-part taxon-name-part-type="species" reg="dubia">dubia</tp:taxon-name-part></tp:taxon-name></italic> (<xref ref-type="bibr" rid="B18">Scott 1904</xref>, <!--PageBreak-->pl. XII, fig. 14, pl. XIV, fig. 18), <italic><tp:taxon-name><tp:taxon-name-part taxon-name-part-type="genus" reg="Monstrillopsis">M.</tp:taxon-name-part> <tp:taxon-name-part taxon-name-part-type="species" reg="dubioides">dubioides</tp:taxon-name-part></tp:taxon-name></italic> (<xref ref-type="bibr" rid="B23">Suárez-Morales and Ivanenko 2004</xref>, fig. 8E), and <italic><tp:taxon-name><tp:taxon-name-part taxon-name-part-type="genus" reg="Monstrillopsis">M.</tp:taxon-name-part> <tp:taxon-name-part taxon-name-part-type="species" reg="igniterra">igniterra</tp:taxon-name-part></tp:taxon-name></italic> (<xref ref-type="bibr" rid="B30">Suárez-Morales et al. 2008</xref>, fig. 2D) the anal somite is longer than the preanal somite.</p><p>Finally, the new species has the cephalothorax covered by small papilla-like structures; this kind of ornamentation has not been described in other species of the genus but it is known in several species of <italic><tp:taxon-name><tp:taxon-name-part taxon-name-part-type="genus" reg="Monstrilla">Monstrilla</tp:taxon-name-part></tp:taxon-name></italic> (i.e., <italic><tp:taxon-name><tp:taxon-name-part taxon-name-part-type="genus" reg="Monstrilla">M.</tp:taxon-name-part> <tp:taxon-name-part taxon-name-part-type="species" reg="wandelii">wandelii</tp:taxon-name-part></tp:taxon-name></italic> Stephensen, 1913; <italic><tp:taxon-name><tp:taxon-name-part taxon-name-part-type="genus" reg="Monstrilla">M.</tp:taxon-name-part> <tp:taxon-name-part taxon-name-part-type="species" reg="elongata">elongata</tp:taxon-name-part></tp:taxon-name></italic> Suárez-Morales, 2001; <italic><tp:taxon-name><tp:taxon-name-part taxon-name-part-type="genus" reg="Monstrilla">M.</tp:taxon-name-part> <tp:taxon-name-part taxon-name-part-type="species" reg="pustulata">pustulata</tp:taxon-name-part></tp:taxon-name></italic> Suárez-Morales &amp; Dias, 2001). In light of these many differences, the erection of a new species for the specimen from the Canadian Arctic seems to be well justified.</p></tp:treatment-sec><tp:treatment-sec sec-type="habitat" id="SECID0EV5AE"><title>Habitat.</title><p>The oceanography of the lower Northwest Passage is distinctive due to its relatively lower salinity, resulting from the four large rivers draining into the waterway (<xref ref-type="bibr" rid="B3">Carmack and McLaughlin 2011</xref>). The salinity of the water column varied between 28.4 and 28. 8, the temperature of the water column was ca. -1.5 °C on the day of sampling. The depth of the sampling station was of 63 m and the water column was still ice and snow covered. Moreover, the region of Dease Strait has limited water exchange with its neighbouring water bodies, thus suggesting there is an accumulation of freshwater not only from rivers but also from ice melt (<xref ref-type="bibr" rid="B15">McLaughlin et al. 2004</xref>, <xref ref-type="bibr" rid="B2">Campbell et al. 2016</xref>).</p></tp:treatment-sec><ref-list><ref id="B9"><mixed-citation xmlns:xlink="http://www.w3.org/1999/xlink" xlink:type="simple">
          <person-group><name name-style="western"><surname>Grygier</surname><given-names>MJ</given-names></name><name name-style="western"><surname>Ohtsuka</surname><given-names>S</given-names></name></person-group> (<year>1995</year>) <article-title>SEM observation of the nauplius of <tp:taxon-name><tp:taxon-name-part taxon-name-part-type="genus">Monstrilla</tp:taxon-name-part></tp:taxon-name> hamatapex, new species, from Japan and an example of upgraded descriptive standards for monstrilloid copepods.</article-title> <source>Journal of Crustacean Biology</source> <volume>15</volume>: <fpage>703</fpage>–<lpage>719</lpage>. <ext-link xlink:type="simple" ext-link-type="doi" xlink:href="10.1163/193724095X00118">https://doi.org/10.1163/193724095X00118</ext-link></mixed-citation></ref><ref id="B17"><mixed-citation xmlns:xlink="http://www.w3.org/1999/xlink" xlink:type="simple">
          <person-group><name name-style="western"><surname>Sars</surname><given-names>GO</given-names></name></person-group> (<year>1921</year>) <source>An account of the <tp:taxon-name><tp:taxon-name-part taxon-name-part-type="subphylum">Crustacea</tp:taxon-name-part></tp:taxon-name> of Norway with short descriptions and figures of all the species. Vol. VIII. <tp:taxon-name><tp:taxon-name-part taxon-name-part-type="subclass">Copepoda</tp:taxon-name-part></tp:taxon-name><tp:taxon-name><tp:taxon-name-part taxon-name-part-type="order">Monstrilloida</tp:taxon-name-part></tp:taxon-name> and <tp:taxon-name><tp:taxon-name-part taxon-name-part-type="order">Notodelphyoida</tp:taxon-name-part></tp:taxon-name>.</source> <publisher-name>The Bergen Museum</publisher-name>, <publisher-loc>Bergen</publisher-loc>, <size units="page">91 pp</size>.</mixed-citation></ref><ref id="B27"><mixed-citation xmlns:xlink="http://www.w3.org/1999/xlink" xlink:type="simple">
          <person-group><name name-style="western"><surname>Suárez-Morales</surname><given-names>E</given-names></name><name name-style="western"><surname>Bello-Smith</surname><given-names>A</given-names></name><name name-style="western"><surname>Palma</surname><given-names>S</given-names></name></person-group> (<year>2006</year>) <article-title>A revision of the genus <italic><tp:taxon-name><tp:taxon-name-part taxon-name-part-type="genus">Monstrillopsis</tp:taxon-name-part></tp:taxon-name></italic> Sars (<tp:taxon-name><tp:taxon-name-part taxon-name-part-type="subphylum">Crustacea</tp:taxon-name-part></tp:taxon-name>: <tp:taxon-name><tp:taxon-name-part taxon-name-part-type="subclass">Copepoda</tp:taxon-name-part></tp:taxon-name>: <tp:taxon-name><tp:taxon-name-part taxon-name-part-type="order">Monstrilloida</tp:taxon-name-part></tp:taxon-name>) with description of a new species from Chile.</article-title> <source>Zoologischer Anzeiger</source> <volume>245</volume>: <fpage>95</fpage>–<lpage>107</lpage>. <ext-link xlink:type="simple" ext-link-type="doi" xlink:href="10.1016/j.jcz.2006.05.002">https://doi.org/10.1016/j.jcz.2006.05.002</ext-link></mixed-citation></ref><ref id="B30"><mixed-citation xmlns:xlink="http://www.w3.org/1999/xlink" xlink:type="simple">
          <person-group><name name-style="western"><surname>Suárez-Morales</surname><given-names>E</given-names></name><name name-style="western"><surname>Ramírez</surname><given-names>FC</given-names></name><name name-style="western"><surname>Derisio</surname><given-names>C</given-names></name></person-group> (<year>2008</year>) <article-title><tp:taxon-name><tp:taxon-name-part taxon-name-part-type="order">Monstrilloida</tp:taxon-name-part></tp:taxon-name> (<tp:taxon-name><tp:taxon-name-part taxon-name-part-type="subphylum">Crustacea</tp:taxon-name-part></tp:taxon-name>: <tp:taxon-name><tp:taxon-name-part taxon-name-part-type="subclass">Copepoda</tp:taxon-name-part></tp:taxon-name>) from the Beagle Channel, South America.</article-title> <source>Contributions to Zoology</source> <volume>77</volume>(<issue>4</issue>): <fpage>205</fpage>–<lpage>214</lpage>.</mixed-citation></ref><ref id="B7"><mixed-citation xmlns:xlink="http://www.w3.org/1999/xlink" xlink:type="simple">
          <person-group><name name-style="western"><surname>Dolgopolskaya</surname><given-names>MA</given-names></name></person-group> (<year>1948</year>) <article-title>K faune <tp:taxon-name><tp:taxon-name-part taxon-name-part-type="family">Monstrillidae</tp:taxon-name-part></tp:taxon-name> Chernogo morya.</article-title> <source>Trudy Zoologicheskogo Instituta Akademii Nauk SSSR</source> <volume>7</volume>: <fpage>177</fpage>–<lpage>183</lpage>. [In Russian]</mixed-citation></ref><ref id="B18"><mixed-citation xmlns:xlink="http://www.w3.org/1999/xlink" xlink:type="simple">
          <person-group><name name-style="western"><surname>Scott</surname><given-names>T</given-names></name></person-group> (<year>1904</year>) Notes on some rare and interesting marine <tp:taxon-name><tp:taxon-name-part taxon-name-part-type="subphylum">Crustacea</tp:taxon-name-part></tp:taxon-name>. Twenty-second Annual Report of the Fishery Board for Scotland, Being for the Year 1903. Part III. Scientific Investigations, 242–260. <ext-link xlink:type="simple" ext-link-type="doi" xlink:href="10.5962/bhl.title.53621">https://doi.org/10.5962/bhl.title.53621</ext-link></mixed-citation></ref><ref id="B23"><mixed-citation xmlns:xlink="http://www.w3.org/1999/xlink" xlink:type="simple">
          <person-group><name name-style="western"><surname>Suárez-Morales</surname><given-names>E</given-names></name><name name-style="western"><surname>Ivanenko</surname><given-names>VN</given-names></name></person-group> (<year>2004</year>) Two new species of <italic><tp:taxon-name><tp:taxon-name-part taxon-name-part-type="genus">Monstrillopsis</tp:taxon-name-part></tp:taxon-name></italic> Sars (<tp:taxon-name><tp:taxon-name-part taxon-name-part-type="subclass">Copepoda</tp:taxon-name-part></tp:taxon-name>: <tp:taxon-name><tp:taxon-name-part taxon-name-part-type="order">Monstrilloida</tp:taxon-name-part></tp:taxon-name>) from the White Sea and Norway, with comments on <italic><tp:taxon-name><tp:taxon-name-part taxon-name-part-type="genus">M.</tp:taxon-name-part> <tp:taxon-name-part taxon-name-part-type="species">dubia</tp:taxon-name-part></tp:taxon-name></italic> Scott. Arctic, 57, 37–46. <ext-link xlink:type="simple" ext-link-type="doi" xlink:href="10.14430/arctic481">http://dx.doi.org/10.14430/arctic481</ext-link></mixed-citation></ref><ref id="B14"><mixed-citation xmlns:xlink="http://www.w3.org/1999/xlink" xlink:type="simple">
          <person-group><name name-style="western"><surname>Malaquin</surname><given-names>A</given-names></name></person-group> (<year>1901</year>) Le parasitisme évolutif des Monstrillides (Crustacés Copépodes). Archives de Zoologie Expérimentale et Générale (3)9: 81–232.</mixed-citation></ref><ref id="B3"><mixed-citation xmlns:xlink="http://www.w3.org/1999/xlink" xlink:type="simple">
          <person-group><name name-style="western"><surname>Carmack</surname><given-names>E</given-names></name><name name-style="western"><surname>McLaughlin</surname><given-names>F</given-names></name></person-group> (<year>2011</year>) <article-title>Towards recognition of physical and geochemical change in Subarctic and Arctic Seas.</article-title> <source>Progress in Oceanography</source> <volume>90</volume>: <fpage>90</fpage>–<lpage>104</lpage>. <ext-link xlink:type="simple" ext-link-type="doi" xlink:href="10.1016/j.pocean.2011.02.007">https://doi.org/10.1016/j.pocean.2011.02.007</ext-link></mixed-citation></ref><ref id="B15"><mixed-citation xmlns:xlink="http://www.w3.org/1999/xlink" xlink:type="simple">
          <person-group><name name-style="western"><surname>McLaughlin</surname><given-names>FA</given-names></name><name name-style="western"><surname>Carmack</surname><given-names>EC</given-names></name><name name-style="western"><surname>Ingram</surname><given-names>RG</given-names></name><name name-style="western"><surname>Williams</surname><given-names>WJ</given-names></name><name name-style="western"><surname>Michel</surname><given-names>C</given-names></name></person-group> (<year>2004</year>) <article-title>Oceanography of the Northwest Passage.</article-title> In: <person-group><name name-style="western"><surname>Robinson</surname><given-names>AR</given-names></name><name name-style="western"><surname>Brink</surname><given-names>KH</given-names></name></person-group> (<role>Eds</role>) <issue-title>The Sea.</issue-title> <source>President and Fellows of Harvard College</source>, <fpage>1211</fpage>–<lpage>1242</lpage>.</mixed-citation></ref><ref id="B2"><mixed-citation xmlns:xlink="http://www.w3.org/1999/xlink" xlink:type="simple">
          <person-group><name name-style="western"><surname>Campbell</surname><given-names>K</given-names></name><name name-style="western"><surname>Mundy</surname><given-names>CJ</given-names></name><name name-style="western"><surname>Landy</surname><given-names>JC</given-names></name><name name-style="western"><surname>Delaforge</surname><given-names>A</given-names></name><name name-style="western"><surname>Michel</surname><given-names>C</given-names></name><name name-style="western"><surname>Rysgaard</surname><given-names>S</given-names></name></person-group> (<year>2016</year>) <article-title>Community dynamics of bottom-ice algae in Dease Strait of the Canadian Arctic.</article-title> <source>Progress in Oceanography</source> <volume>149</volume>: <fpage>27</fpage>–<lpage>39</lpage>. <ext-link xlink:type="simple" ext-link-type="doi" xlink:href="10.1016/j.pocean.2016.10.005">https://doi.org/10.1016/j.pocean.2016.10.005</ext-link></mixed-citation></ref></ref-list></tp:taxon-treatment>
